# Supplementary material for: Multivariate Analyses and Classification of Inertial Sensor Data to Identify Aging Effects on the Timed-Up-and-Go Test
Source: PLoS One. 2016 Jun 6;11(6):e0155984. doi: 10.1371/journal.pone.0155984 (PMC4894562; doi:10.1371/journal.pone.0155984)
Supplement: S1 Dataset — (XLSX) [file pone.0155984.s001.xlsx]

## Sheet: Trial 1
Time BC	Time AC	Mean Pitch BC	Mean Pitch AC	Median Pitch BC	Median Pitch AC	Max Pitch AC	STD Pitch BC	STD Pitch AC	Range Pitch BC	Range Pitch AC	Slope Pitch BC	Mean Acc BC	Mean Acc AC	Median Acc BC	Median Acc AC	Max Acc AC	STD Acc BC	STD Acc AC	Range Acc BC	Range Acc AC	RMS AP BC	RMS Acc AC	Time DE	Time DF	Mean Pitch DE	Mean Pitch DF	Median Pitch DE	Median Pitch DF	Max Pitch St-DF	STD Pitch DE	STD Pitch DF	Range Pitch DE	Range Pitch DF	Slope Pitch DE	Mean Acc DE	Mean Acc DF	Median Acc DE	Median Acc DF	Mac Acc St-Si DF	STD Acc DE	STD Acc DF	Range Acc DE	Range Acc DF	RMS Acc DE	RMS Acc DF	Time Turn Walk	Time Turn Sit	N steps Turn Walk	N steps Turn Sit
0.51	1.24	35.9202	31.1843	3.3091	-12.2601	59.7406	63.464	46.2539	217.231	217.231	2.991	0.547	31.1843	0.6007	12.2601	0.1043	0.2348	0.3059	0.9492	1.1083	0.5943	0.3836	1.15	1.62	12.3402	0.7203	24.0478	6.4912	58.1349	37.274	37.2276	144.377	146.405	1.0633	0.6523	0.5405	0.5928	0.5208	0.1581	0.1828	0.2374	0.6751	0.7677	0.6773	0.59	2.08	1.33	5	3
0.67	1.24	14.9197	25.1924	5.5554	27.3485	54.1993	42.9932	37.9738	136.097	139.326	2.1555	0.5195	25.1924	0.526	27.3485	0.0501	0.1031	0.2547	0.4347	0.7701	0.5295	0.3941	1.07	1.49	3.6783	3.0441	10.9666	0.5115	44.1464	21.4301	22.43	82.1322	82.1322	0.5698	0.4536	0.3742	0.4593	0.4278	0.1113	0.064	0.1404	0.2836	0.4812	0.458	0.3995	3.05	1.29	6	2
0.88	1.07	20.3061	32.3195	18.2041	6.0751	82.9362	78.548	82.1267	286.992	286.992	2.8062	0.4024	32.3195	0.4159	6.0751	0.3991	0.1896	0.2944	0.9299	1.3846	0.4444	0.4158	0.82	1.11	8.9402	6.9163	10.5536	7.0875	153.136	68.6733	69.4174	237.97	257.082	2.7203	0.4553	0.3428	0.4524	0.3249	0.1263	0.2051	0.2653	1.0783	1.3251	0.4989	0.4328	1.48	0.76	4	2
0.78	1.09	11.9551	22.6428	5.1169	32.2274	71.153	58.2433	54.3832	188.246	188.246	2.4501	0.3905	22.6428	0.3688	32.2274	0.2181	0.1737	0.2461	0.6254	0.8957	0.4269	0.3631	0.95	1.6	3.7189	10.4711	2.8276	19.6373	69.2208	38.3872	35.2531	134.759	134.759	1.345	0.4874	0.3319	0.5088	0.3538	0.1213	0.1105	0.2274	0.3465	0.7682	0.4996	0.4019	3.87	1.05	8	2
0.78	1.52	12.921	19.1254	9.727	16.1041	53.8065	39.4083	33.273	131.086	131.086	1.7323	0.5197	19.1254	0.5561	16.1041	0.0255	0.1033	0.2484	0.3882	0.6872	0.5298	0.3842	1.25	1.8	0.8557	6.4374	0.5078	9.0414	47.7143	26.9638	25.4844	95.4024	95.4024	0.6904	0.5192	0.4092	0.537	0.4518	0.009	0.117	0.2006	0.4448	0.7059	0.5321	0.4555	1.92	1.22	3	3
0.6	0.83	35.3411	40.5682	44.7444	50.2027	54.2141	51.1777	46.6289	173.934	173.934	2.8429	0.3223	40.5682	0.3199	50.2027	0.2313	0.1185	0.247	0.5507	0.7385	0.3431	0.3068	0.88	1.27	2.1399	10.8313	11.2068	18.5937	102.56	43.6634	40.7786	157.976	163.391	1.6349	0.3986	0.2709	0.4044	0.3531	0.1493	0.1073	0.2168	0.4568	0.7423	0.4126	0.3465	1.89	1.13	4	3
0.61	1.03	21.1724	30.0117	21.7149	21.4987	69.0164	64.8605	58.8277	208.092	208.092	3.6156	0.5029	30.0117	0.5222	21.4987	0.1105	0.2017	0.3019	0.6356	0.9196	0.5413	0.4194	0.85	1.67	6.0523	10.1527	17.055	21.6409	55.6101	32.9127	29.4162	108.896	108.896	1.2571	0.5543	0.3973	0.5495	0.3966	0.0701	0.1286	0.2007	0.4486	0.7483	0.5689	0.4449	1.95	1.54	5	3
0.35	0.69	35.8681	55.0313	43.1044	46.3297	81.9108	38.3368	71.489	162.94	303.254	2.8488	0.408	55.0313	0.3638	46.3297	0.5056	0.163	0.2835	0.5416	1.2619	0.4385	0.3695	0.63	1	7.8931	15.7668	2.2355	17.2983	103.658	54.3363	45.9597	180.911	180.911	2.6816	0.478	0.3731	0.4796	0.4217	0.0979	0.0694	0.1526	0.2734	0.5255	0.483	0.4028	2.07	1.05	4	2
0.96	1.59	8.4858	20.3746	7.9268	11.7469	46.6694	43.5061	42.4647	160.574	160.574	1.4171	0.595	20.3746	0.5789	11.7469	0.0031	0.1393	0.278	0.5091	0.871	0.6109	0.4797	1.98	2.32	6.8366	0.9269	14.4839	12.6499	126.007	33.0051	37.6537	185.073	185.073	0.3478	0.7175	0.6608	0.7338	0.7011	0.2348	0.1786	0.2178	0.7761	0.9504	0.7392	0.6956	2.73	1.37	6	2
0.48	1.17	18.788	17.4193	13.5023	7.9543	27.7845	31.2136	25.8158	101.021	101.021	2.1578	0.2929	17.4193	0.3266	7.9543	0.1491	0.1001	0.1618	0.3847	0.5641	0.3092	0.2026	0.72	1.2	0.0452	8.7298	1.5973	11.0834	36.7793	24.3425	22.5587	83.7644	85.7917	1.0453	0.2926	0.2132	0.3031	0.264	0.0053	0.0562	0.1191	0.2904	0.4157	0.2979	0.244	1.88	1.76	4	3
0.36	0.96	25.2008	28.4818	34.6301	21.8055	69.9259	53.8297	41.7542	174.077	174.077	4.9875	0.4565	28.4818	0.4495	21.8055	0.1485	0.1294	0.2362	0.4606	0.8137	0.474	0.2925	0.71	1.78	7.1494	19.755	32.4141	23.2933	77.4725	44.6538	40.7455	129.436	140.03	1.9976	0.3658	0.1543	0.2925	0.1747	0.1533	0.1508	0.252	0.457	0.7644	0.3953	0.2949	2.73	1.33	6	2
0.48	0.93	12.4954	27.751	10.2952	26.8623	75.7564	60.9829	53.4687	183.248	198.217	4.3421	0.4206	27.751	0.4482	26.8623	0.1575	0.1344	0.2517	0.3963	0.738	0.4411	0.323	0.81	1.68	5.8823	12.2769	13.8449	16.7811	73.1104	38.3757	34.5248	132.972	134.357	1.5381	0.4631	0.2613	0.4305	0.3225	0.1031	0.128	0.2359	0.4605	0.8648	0.4802	0.3515	1.53	1.83	4	3
0.64	1.04	22.8043	28.3348	25.8086	26.6145	18.7867	24.3467	25.5377	93.4532	98.9801	1.275	0.3742	28.3348	0.3609	26.6145	0.0315	0.0685	0.1736	0.2375	0.5268	0.3803	0.3023	0.87	1.13	7.0351	13.3583	6.784	15.6406	66.0022	28.1862	28.4278	121.12	121.12	1.0578	0.4529	0.3594	0.476	0.4314	0.0564	0.0802	0.1901	0.3564	0.6332	0.4599	0.4062	0.98	1.12	3	1
0.4	1.3	16.3977	23.2257	26.3717	25.2556	58.6376	40.4785	30.851	127.474	142.807	3.3996	0.5003	23.2257	0.524	25.2556	0.1011	0.0902	0.2211	0.2457	0.7047	0.5082	0.2968	0.79	1.42	11.3474	10.738	14.016	17.935	58.7838	39.9573	40.3531	125.286	125.286	1.7265	0.6038	0.4257	0.6135	0.5346	0.0644	0.0882	0.2607	0.2871	0.8112	0.6101	0.4987	2.77	1.78	5	4
0.61	1.7	12.8364	16.2716	15.3007	8.2325	52.7834	40.8934	32.1211	137.183	141.049	2.2953	0.4908	16.2716	0.517	8.2325	0.0779	0.1342	0.2409	0.3892	0.7336	0.5086	0.3105	1.18	1.93	4.3584	8.283	14.0129	11.6597	34.9349	22.9931	19.4103	83.68	83.6816	0.6261	0.4902	0.3154	0.5086	0.4051	0.1003	0.0907	0.2401	0.3136	0.7036	0.4984	0.396	2.44	2.39	4	4
0.51	1.3	21.7877	28.3072	23.9119	5.9393	70.6875	68.3882	55.9537	218.875	221.643	4.5503	0.6284	28.3072	0.6832	5.9393	0.2801	0.204	0.3509	0.6024	1.1963	0.6601	0.4192	0.55	1.02	14.4712	28.0018	17.7185	29.8055	121.073	58.3	48.3904	185.701	185.701	3.5832	0.6811	0.4034	0.6974	0.5411	0.0248	0.1179	0.3202	0.6666	1.1567	0.691	0.514	1.9	1.91	5	3
0.76	1.19	22.2755	34.8865	4.5565	33.9239	62.2735	56.8438	53.167	200.575	200.575	2.5171	0.5845	34.8865	0.5818	33.9239	0.0637	0.137	0.2979	0.5768	0.8456	0.6002	0.4814	0.81	1.27	1.6378	11.5535	2.3248	17.1268	100.194	49.6338	44.9906	165.188	165.188	2.0256	0.7821	0.627	0.7719	0.7012	0.237	0.111	0.2333	0.4421	0.7195	0.7898	0.6687	2.09	1.51	5	4
0.77	1.47	26.8162	28.2847	13.4509	13.2661	32.7176	48.3693	42.6113	170.486	170.486	2.0623	0.5746	28.2847	0.5911	13.2661	0.0526	0.1154	0.2896	0.4929	0.7865	0.5859	0.4255	0.78	1.17	16.7817	25.4339	4.5772	36.8696	84.4175	40.0176	37.9414	123.884	127.752	1.7033	0.9337	0.7755	0.952	0.9068	0.3357	0.1	0.2535	0.4222	0.7356	0.939	0.8155	2.72	1.61	6	3
0.56	1.04	33.0155	46.7902	41.4597	55.1035	46.9087	49.1028	45.9173	149.407	166.507	2.9719	0.635	46.7902	0.6432	55.1035	0.055	0.1139	0.3016	0.3736	0.8691	0.645	0.4899	0.88	1.39	10.2657	24.1346	13.2451	25.1906	84.595	39.678	38.0869	141.832	141.832	1.5306	0.8099	0.5791	0.8137	0.6941	0.015	0.1168	0.3347	0.3701	1.0129	0.8182	0.6682	2.04	1.94	4	3
0.63	1.11	17.8764	26.8425	22.7321	29.2033	52.3296	44.3472	40.6581	144.014	148.549	2.4066	0.4616	26.8425	0.4708	29.2033	0.1037	0.087	0.2345	0.275	0.6768	0.4696	0.3601	0.67	1.02	7.8536	16.034	0.6592	12.0136	119.357	33.7727	35.0516	137.812	163.53	1.6552	0.4682	0.3421	0.4875	0.4444	0.1607	0.0801	0.2107	0.3266	0.7248	0.4749	0.4012	1.99	0.95	4	3
0.78	1.05	12.1401	21.797	11.36	21.4792	44.7993	51.1649	51.1668	171.189	176.337	2.0844	0.3962	21.797	0.2781	21.4792	0.1225	0.2042	0.262	0.6229	0.8603	0.4451	0.3848	0.69	1.28	4.5158	18.8043	10.0742	25.2647	80.7306	37.7416	33.2756	135.313	135.313	1.7958	0.527	0.3256	0.546	0.3729	0.172	0.0976	0.2598	0.3653	0.8431	0.5358	0.4159	1.63	1.07	4	3
0.81	1.33	3.6477	19.7827	19.2668	15.618	42.3519	47.0252	46.161	164.996	164.996	1.6381	0.3924	19.7827	0.3944	15.618	0.1233	0.1323	0.2436	0.5317	0.7987	0.4139	0.3284	1.04	1.66	6.821	19.9105	12.8939	14.6718	84.8289	38.9451	39.2032	129.114	130.362	1.211	0.4821	0.2895	0.4787	0.4074	0.1487	0.1167	0.2805	0.5357	0.8084	0.4959	0.4025	3.15	1.51	6	3
0.69	1.28	31.5291	28.8125	40.839	22.6725	31.9112	31.2773	29.6612	115.791	117.766	1.5119	0.459	28.8125	0.5003	22.6725	0.1556	0.0949	0.2542	0.3511	0.7176	0.4686	0.3468	0.91	1.22	15.0375	17.1081	29.3536	28.218	57.6988	35.9719	31.979	130.012	130.012	1.1488	0.4365	0.306	0.4672	0.4122	0.1334	0.125	0.2505	0.5607	0.7845	0.4539	0.3948	1.49	1.34	3	2
0.82	1.32	24.0166	32.1242	30.2715	32.9653	81.3662	62.2736	56.1621	206.354	206.354	2.5902	0.7054	32.1242	0.7538	32.9653	0.3853	0.1907	0.3831	0.803	1.313	0.7304	0.5788	0.99	1.59	6.5864	18.0765	2.5506	27.4551	108.915	42.6255	38.5095	173.35	173.35	1.3844	0.737	0.4818	0.7917	0.6334	0.1757	0.1251	0.3574	0.6606	1.1822	0.7474	0.5992	2	1.46	3	2
0.82	1.31	17.5329	26.8305	16.2347	26.2279	45.9258	48.3724	46.7526	263.358	263.358	1.4959	0.603	26.8305	0.6284	26.2279	0.2303	0.1637	0.3259	1.1036	1.455	0.6246	0.5088	1.08	1.82	3.4668	15.921	11.2529	19.9599	56.1908	29.2021	28.5127	113.192	114.335	0.9039	0.6335	0.4608	0.647	0.5825	0.0155	0.0708	0.236	0.3417	0.7523	0.6374	0.5174	3.23	1.67	6	4
0.7	1.39	29.307	33.6368	36.3129	18.5327	102.322	59.9279	54.7124	244.516	248.03	2.8656	0.7001	33.6368	0.7058	18.5327	0.0804	0.1323	0.3604	0.4515	0.9698	0.7124	0.5084	1.14	1.28	12.9058	16.226	15.5845	17.2683	95.8488	29.384	31.7879	123.418	141.459	0.7192	0.6067	0.5548	0.6623	0.65	0.2732	0.1449	0.2124	0.5379	1.0599	0.6237	0.5938	2.56	1.7	6	2
0.72	1.29	8.0835	18.215	3.1716	12.37	48.1417	35.755	35.0738	119.615	140.539	1.6762	0.3753	18.215	0.3909	12.37	0.0223	0.1094	0.1963	0.345	0.5541	0.3907	0.2947	1.17	1.6	4.0762	5.5791	8.1956	7.4505	57.7775	32.1036	32.5915	119.095	119.095	0.9028	0.3377	0.2417	0.3504	0.3103	0.1669	0.0845	0.1821	0.3528	0.6407	0.348	0.3023	1.75	1.53	4	4
0.41	0.84	25.0974	33.1119	29.7093	33.8611	31.2433	31.4678	30.3821	113.584	117.458	2.5724	0.4089	33.1119	0.4045	33.8611	0.0972	0.0836	0.2081	0.2722	0.6411	0.4171	0.2963	0.96	1.28	9.099	13.4451	2.6909	17.2438	54.9038	21.9057	21.9846	88.0924	91.3874	0.7585	0.4538	0.3598	0.4907	0.4051	0.0114	0.0922	0.1876	0.326	0.589	0.463	0.4054	2.72	1.63	5	4
0.58	1.1	24.1652	31.3928	16.3308	21.1455	62.9217	59.6912	50.808	179.71	179.71	3.5095	0.5626	31.3928	0.5903	21.1455	0.0621	0.1566	0.3106	0.5498	0.8085	0.5836	0.4248	0.5	1.05	12.8064	23.4545	3.1024	26.1282	87.1603	48.6876	37.4939	137.803	137.803	3.2689	0.5633	0.337	0.5686	0.3641	0.0113	0.1074	0.2537	0.3735	0.7488	0.5732	0.4211	2.15	1.5	5	3
0.57	0.96	19.9673	30.0567	27.9413	32.0388	72.952	55.6684	48.6176	190.036	190.036	3.3246	0.4266	30.0567	0.422	32.0388	0.0204	0.1576	0.2186	0.541	0.6896	0.4543	0.355	0.64	1	0.6812	16.9693	22.1032	18.2739	115.552	49.7544	49.7555	171.761	173.222	2.452	0.382	0.2764	0.3701	0.3244	0.112	0.0965	0.1928	0.3486	0.6462	0.3938	0.3365	1.95	1.2	6	2
0.55	1.33	26.7481	23.4983	20.5089	8.8062	55.8977	50.9981	39.5958	193.298	193.298	3.057	0.4843	23.4983	0.4995	8.8062	0.0377	0.1155	0.2511	0.5215	0.6888	0.4976	0.3203	0.56	0.97	0.7596	16.1114	5.9326	12.0283	102.093	38.0311	40.3281	152.006	166.192	2.2009	0.4359	0.3283	0.4335	0.3542	0.1417	0.1268	0.233	0.4531	1.076	0.4536	0.4019	2.53	1.55	5	3
0.55	1.03	13.4758	25.561	3.9477	17.1637	69.6604	62.2596	52.9663	192.72	193.692	3.798	0.5603	25.561	0.5992	17.1637	0.0281	0.1367	0.2865	0.566	0.7724	0.5764	0.4225	1.21	1.59	7.1648	17.0113	12.3624	9.91	126.738	48.2953	48.6901	179.57	179.57	1.2715	0.5483	0.3891	0.5808	0.5453	0.1559	0.1184	0.3036	0.6203	0.8426	0.5608	0.493	2.36	1.31	5	3
0.59	1.37	38.1588	33.7415	38.8921	18.2279	70.305	65.9389	53.0302	226.336	226.336	3.8182	0.6633	33.7415	0.6791	18.2279	0.0524	0.2274	0.3639	0.8686	1.0272	0.7006	0.46	0.65	1.05	15.5747	26.3162	16.9597	29.224	100.131	53.9779	47.6448	178.046	178.046	2.8451	0.7309	0.4893	0.7461	0.6172	0.0222	0.1322	0.3282	0.6404	0.9201	0.7426	0.5883	2.15	1.63	4	2
0.66	1.61	11.9774	19.7676	9.1523	13.5865	63.4034	49.8029	40.9885	191.801	196.967	2.5425	0.5966	19.7676	0.6066	13.5865	0.0223	0.108	0.2704	0.3344	0.7725	0.6061	0.3965	0.57	1.02	25.9413	34.1965	33.5352	38.0046	140.119	53.5165	43.3961	205.943	205.943	3.1457	0.6517	0.4088	0.6165	0.5436	0.0333	0.1642	0.3103	0.9798	1.1052	0.6717	0.5123	1.93	1.53	4	3
0.52	1.04	29.598	31.7909	31.869	33.0554	35.0903	43.133	36.7447	139.841	139.841	2.8371	0.5044	31.7909	0.534	33.0554	0.043	0.1071	0.2527	0.353	0.6831	0.5154	0.3673	0.8	1.19	2.3526	13.9014	6.3233	14.1593	89.9635	50.2415	49.5534	153.5	153.5	2.0851	0.4954	0.3655	0.5006	0.4112	0.0354	0.1476	0.2353	0.5819	0.7704	0.5167	0.4342	4.1	1.12	8	2
0.79	1.25	15.5244	24.7693	2.069	20.9913	63.9818	47.3635	45.2805	175.828	193.392	1.9902	0.366	24.7693	0.3511	20.9913	0.0659	0.1144	0.1784	0.3686	0.633	0.3832	0.3109	0.65	1.04	10.6328	19.5604	13.3661	22.3886	125.745	56.9336	48.5431	201.973	201.973	2.8544	0.5108	0.352	0.5179	0.2975	0.2392	0.2326	0.2925	1.0906	1.5082	0.5606	0.4567	2.22	1.14	5	3
0.83	1.48	0.3657	17.2381	13.8078	17.6305	49.6796	42.9918	42.6829	159.609	159.609	1.5276	0.4308	17.2381	0.338	17.6305	0.0614	0.1835	0.2433	0.5536	0.8202	0.4678	0.3544	0.63	1.31	6.3139	5.9171	15.4865	10.8763	50.45	36.7424	29.7794	104.162	104.162	1.9694	0.4768	0.3691	0.4938	0.4281	0.0452	0.066	0.1592	0.2701	0.5829	0.4813	0.4018	1.12	3.73	2	6
0.4	0.86	27.9653	40.0651	20.2425	31.6016	33.7134	50.4654	42.3562	171.143	171.143	4.1263	0.5063	40.0651	0.5332	31.6016	0.1203	0.1302	0.2665	0.5325	0.7749	0.5224	0.3609	0.73	0.9	2.0841	4.277	1.6412	4.9765	85.1635	45.4605	43.6898	139.981	139.981	2.0445	0.446	0.3771	0.4557	0.3833	0.0026	0.1081	0.176	0.3701	0.6112	0.4588	0.4158	2.21	1.19	5	2
0.77	1.15	27.8302	38.9936	19.4805	22.5112	61.4786	52.3413	51.6023	194.555	194.555	2.2475	0.6969	38.9936	0.7604	22.5112	0.0861	0.1417	0.3399	0.5002	0.9107	0.711	0.5846	1.2	1.6	9.8993	5.0072	22.2579	3.4035	97.2479	35.4966	42.1391	157.405	157.405	0.8565	0.6506	0.5623	0.7138	0.6141	0.0243	0.1462	0.2229	0.5753	0.8216	0.6667	0.6046	2.91	1.41	6	3
0.57	1.43	42.1138	32.9014	38.0464	19.6405	27.6475	43.1027	36.8441	173.363	173.363	2.3343	0.5725	32.9014	0.6024	19.6405	0.0426	0.1945	0.2975	0.8607	0.8607	0.6041	0.3835	0.82	1.28	1.9381	10.035	3.5772	12.5812	65.1305	37.3027	32.6541	140.253	140.253	1.238	0.7025	0.5228	0.7331	0.6066	0.0535	0.1368	0.2693	0.6237	0.9345	0.7155	0.5876	1.99	1.9	4	5
0.85	1.29	7.2626	17.9149	23.7364	8.6672	59.9569	56.039	52.0241	182.824	185.4	2.1093	0.4161	17.9149	0.4331	8.6672	0.3722	0.1491	0.2557	0.656	1.0241	0.4417	0.3655	1.06	1.5	2.5822	6.4451	9.2123	10.6998	69.872	41.1324	38.2764	144.226	144.226	1.2945	0.4819	0.3674	0.5168	0.4289	0.0321	0.1284	0.2112	0.4992	0.6737	0.4986	0.4234	1.99	1.04	4	3
0.59	1.41	9.6884	22.1254	7.7839	15.4109	70.3761	63.9316	49.5434	184.626	184.626	3.6556	0.6369	22.1254	0.6387	15.4109	0.0691	0.1796	0.3163	0.5741	0.9706	0.6613	0.4323	0.53	0.98	7.7587	22.8987	6.2118	21.8929	118.028	43.795	40.7218	176.496	184.498	2.68	0.4742	0.2801	0.5318	0.2402	0.033	0.1575	0.2513	0.5802	0.7314	0.4992	0.3754	1.95	1.11	5	2
0.41	1.11	-7.712	26.201	31.8791	6.1887	101.058	72.6713	77.4319	308.674	326.311	4.755	0.6435	26.201	0.6155	6.1887	0.2716	0.2185	0.3522	0.7379	1.3673	0.6788	0.4392	0.49	0.78	24.6269	34.2175	43.1741	40.48	160.328	55.4925	55.2987	219.259	228.735	3.7329	0.4537	0.235	0.4587	0.4048	0.3668	0.0749	0.3189	0.361	0.9896	0.4597	0.3945	1.81	0.98	5	2
0.6	1.4	16.2433	16.4938	14.9287	9.3247	53.0684	39.7905	30.7474	169.404	169.404	2.2168	0.3001	16.4938	0.3437	9.3247	0.1147	0.1466	0.1723	0.4876	0.5883	0.3335	0.2213	0.82	1.24	22.3001	26.4605	14.5063	25.3924	134.228	39.4671	35.9258	164.503	164.503	1.6044	0.374	0.2087	0.3957	0.3199	0.2689	0.1138	0.2697	0.4523	0.8154	0.3908	0.3402	3.09	1.33	6	4
0.43	0.86	10.4845	21.8553	14.9465	22.3232	27.2956	24.2709	30.4718	78.3874	154.994	1.7658	0.2433	21.8553	0.2333	22.3232	0.119	0.0779	0.139	0.3004	0.6269	0.2552	0.2015	0.23	0.33	2.0838	9.2535	14.9	1.5714	100.208	33.4741	39.5162	115.317	133.053	4.2996	0.0622	0.0367	0.0592	0.0528	0.1838	0.0415	0.0802	0.1723	0.337	0.0742	0.0871	4.07	1.56	8	3
0.58	1.28	18.5404	34.776	8.1264	27.4404	63.4513	62.0548	54.0528	203.487	203.487	3.5976	0.6343	34.776	0.6527	27.4404	0.0771	0.1357	0.3103	0.3989	0.883	0.6484	0.4461	0.52	1.15	8.3131	24.6873	13.6888	31.2976	81.3451	53.1791	40.7964	159.841	159.841	3.4795	0.6413	0.3953	0.697	0.333	0.0453	0.1611	0.2756	0.5783	0.9041	0.6609	0.4812	2.26	1.17	5	2
0.81	1.42	-6.49	17.6628	18.387	28.555	148.718	58.2424	55.1937	246.077	247.339	2.2922	0.5332	17.6628	0.5862	28.555	0.2011	0.1726	0.261	0.7672	1.0201	0.5601	0.4389	0.79	1.14	5.8873	12.67	13.8948	20.0829	77.3416	39.6026	37.1752	136.714	136.714	1.6767	0.5759	0.4456	0.5797	0.5317	0.1002	0.0926	0.2183	0.3441	0.8039	0.5832	0.4958	2.5	1.56	6	2
0.97	1.93	4.7666	11.9916	3.3132	5.0522	52.1075	35.0874	32.2869	160.026	160.026	1.0523	0.3458	11.9916	0.3804	5.0522	0.1411	0.1307	0.2005	0.4799	0.7435	0.3694	0.2692	0.61	1.09	17.2327	22.3475	12.3755	24.5875	101.575	48.3452	40.838	158.724	158.724	2.7033	0.4927	0.2916	0.4836	0.3887	0.1105	0.0806	0.2466	0.2561	0.7316	0.4991	0.3812	3.08	1.5	6	2
0.65	1.25	30.8759	29.7694	50.3128	26.9256	69.4832	51.4745	40.3358	185.673	185.673	2.6118	0.5101	29.7694	0.5002	26.9256	0.043	0.1367	0.2666	0.5277	0.7407	0.5278	0.3842	0.99	1.39	10.2659	16.1523	8.9652	15.9385	64.4376	28.2421	26.9817	107.246	107.246	0.9389	0.4485	0.317	0.4557	0.426	0.1287	0.0635	0.2248	0.2398	0.6649	0.4529	0.3881	2.31	1.9	4	2
0.47	1.57	19.2034	21.6844	6.9033	5.1979	51.6005	60.4398	44.8705	184.242	184.242	4.245	0.5748	21.6844	0.6188	5.1979	0.1465	0.1152	0.2746	0.4872	0.9105	0.586	0.3228	1.09	1.41	0.0804	9.7709	18.956	9.9834	123.267	45.0608	45.1598	170.285	170.285	1.1879	0.5806	0.4592	0.6363	0.5068	0.0029	0.1293	0.2536	0.4735	0.7649	0.5947	0.5241	1.96	1.98	5	4
0.66	1.66	-3.832	16.7625	4.8256	17.8737	78.4483	52.2282	41.434	151.444	151.509	2.6468	0.4263	16.7625	0.5015	17.8737	0.0098	0.1836	0.2209	0.5847	0.6237	0.4636	0.3275	0.51	0.93	20.6479	32.0213	21.019	33.6037	100.023	49.289	41.321	178.084	178.084	3.2659	0.6561	0.4252	0.6703	0.5496	0.0086	0.0798	0.272	0.3842	0.7328	0.6609	0.504	2.86	1.28	6	2
0.62	1.77	46.2954	28.0631	70.5	9.1921	44.0889	46.566	38.5032	143.98	143.98	2.3243	0.6183	28.0631	0.6158	9.1921	0.1145	0.0998	0.2895	0.4349	0.8804	0.6262	0.3791	0.81	1.24	14.1567	16.855	15.3948	15.1614	69.2201	25.634	23.3808	96.0246	111.271	0.957	0.7245	0.5755	0.7491	0.6662	0.1765	0.1047	0.2257	0.5963	0.8316	0.732	0.6178	2.08	2.23	6	4
0.35	1.05	44.9191	43.8388	58.2976	17.1948	60.2947	62.3525	54.0236	181.294	200.248	5.8083	0.4949	43.8388	0.4763	17.1948	0.2274	0.0832	0.2751	0.2625	0.8629	0.5017	0.332	1	1.25	14.101	1.0041	49.8142	24.407	184.276	58.6029	66.034	182.888	265.355	1.6783	0.4609	0.3692	0.4852	0.4356	0.2375	0.1452	0.2486	0.6093	0.9195	0.483	0.4445	2.8	1.2	7	2
0.54	1.7	29.7631	22.5088	38.8505	6.0984	54.0593	57.6578	42.3713	156.382	172.478	3.5132	0.5973	22.5088	0.5956	6.0984	0.2272	0.0957	0.2782	0.3318	0.9946	0.6048	0.3468	1.18	1.54	13.4758	3.7691	41.6437	21.3599	181.784	53.8803	67.1256	202.417	266.079	1.2005	0.5677	0.4656	0.5751	0.5285	0.3328	0.2325	0.3012	0.9014	1.221	0.6131	0.554	2.2	1.12	5	4
0.64	2.05	2.647	11.4067	15.8625	2.1256	45.6577	48.032	36.0293	140.092	151.318	2.404	0.3377	11.4067	0.285	2.1256	0.0093	0.1548	0.1755	0.4959	0.5776	0.371	0.2142	0.65	1.22	0.4345	18.7401	1.0003	26.8887	80.5837	56.837	49.3495	178.103	179.531	2.9763	0.5562	0.3576	0.5931	0.4167	0.0238	0.1338	0.2537	0.5213	0.7228	0.5719	0.4379	2.09	1.29	5	3
0.29	0.98	15.3989	25.5425	15.0279	25.3894	26.2011	28.8787	23.4866	84.7872	91.8809	3.3787	0.205	25.5425	0.2283	25.3894	0.0625	0.0704	0.125	0.1982	0.3702	0.2164	0.1725	1.44	1.63	0.3975	5.5681	1.7472	2.3538	167.881	42.8832	49.223	156.701	251.701	0.8832	0.3808	0.3365	0.4086	0.385	0.6109	0.1379	0.2001	0.5969	1.2288	0.4048	0.3912	1.57	1.27	3	2
0.85	1.04	16.9135	25.4527	2.6443	8.5295	86.2577	61.2213	62.2734	270.019	270.019	2.1657	0.3773	25.4527	0.3595	8.5295	0.424	0.1701	0.2976	0.8	1.1446	0.4135	0.3935	0.55	0.95	9.5812	35.204	7.8432	25.9293	209.752	58.396	72.3533	219.694	307.876	3.592	0.6183	0.4058	0.6447	0.4474	0.3785	0.1843	0.3536	0.5703	1.216	0.6447	0.537	1.72	1.16	3	3
[truncated: 22 more columns]

## Sheet: Age
Participant	Age
P02	22
P03	20
P04	55
P05	49
P06	20
P07	21
P08	26
P09	21
P10	19
P11	27
P13	65
P14	22
P15	22
P16	54
P17	68
P18	68
P19	28
P20	28
P21	28
P22	30
P23	21
P25	73
P26	41
P27	63
P28	61
P29	60
P30	26
P31	63
P32	66
P33	63
P34	58
P36	74
P37	68
P38	61
P39	59
P40	31
P41	37
P42	72
P43	73
P44	24
P45	37
P46	71
P48	57
P49	68
P50	66
P51	37
P52	51
P53	47
P54	48
P55	58
P56	57
P57	41
P58	38
P59	30
P60	27
P62	40
P63	53

## Sheet: Age groups
Young (tm 45)	Old (>45)
1	0
1	0
0	1
0	1
1	0
1	0
1	0
1	0
1	0
1	0
0	1
1	0
1	0
0	1
0	1
0	1
1	0
1	0
1	0
1	0
1	0
0	1
1	0
0	1
0	1
0	1
1	0
0	1
0	1
0	1
0	1
0	1
0	1
0	1
0	1
1	0
1	0
0	1
0	1
1	0
1	0
0	1
0	1
0	1
0	1
1	0
0	1
0	1
0	1
0	1
0	1
1	0
1	0
1	0
1	0
1	0
0	1
