# Supplementary material for: Multivariate Analyses and Classification of Inertial Sensor Data to Identify Aging Effects on the Timed-Up-and-Go Test
Source: PLoS One. 2016 Jun 6;11(6):e0155984. doi: 10.1371/journal.pone.0155984 (PMC4894562; doi:10.1371/journal.pone.0155984)
Supplement: S2 Dataset — (XLSX) [file pone.0155984.s002.xlsx]

## Sheet: Trial 2
Participant	Range Pitch Si-St BC	Slope Pitch Si-St BC	Median Acc Si-St BC	STD Steptime	RMS AP Walk	RMS ML Walk	Variability AP Walk	Variability ML Walk	Freq ML Walk	Time Turn Walk	N steps Turn Walk	Slope Turn Walk 1	Slope Turn Walk 2	Amp Turn Sit	RMS Turn Sit	Slope Turn Sit 1	Slope Turn Sit 2	Time St-Si DF	Mean Pitch St-Si DF	Median Pitch St-Si DE	Median Pitch St-Si DF	Max Pitch St-Si DF	STD Pitch St-Si DF	Range Pitch St-Si DE	Slope Pitch St-Si DE	Mean Acc St-Si DF	STD Acc St-Si DF
P01	243.373	4.1314	0.3916	0.15845	0.411	0.24825	0.36885	0.24165	2.6287	1.32	5	2.0844	2.2852	198.481	119.715	2.8401	4.7961	0.81	32.667	4.6507	21.8315	155.98	63.303	262.495	3.9047	0.2501	0.2993
P02	142.348	0.7426	0.4068	0.0574	0.46645	0.19275	0.2463	0.18705	2.83915	1.99	5	1.02	1.1761	202.118	144.348	3.7717	5.7009	1.23	2.7129	31.7514	11.127	76.822	46.8452	181.099	2.3295	0.4295	0.2112
P03	128.921	2.5384	0.5391	0.05885	0.28	0.172	0.14175	0.1558	4.79715	3.06	7	0.771	0.8525	183.665	86.0684	1.2124	2.9881	1.61	13.2065	6.2835	9.7109	62.495	23.7424	88.8774	0.7377	0.3075	0.201
P04	254.208	5.1325	0.5818	0.08405	0.3441	0.2454	0.2306	0.24735	5.051	1.89	4	0.0311	2.0619	171.629	101.783	1.2605	3.1536	0.99	18.7892	13.8072	27.9167	88.2388	43.7559	153.427	3.0469	0.3416	0.216
P05	174.184	2.309	0.4035	0.037	0.26295	0.22395	0.21635	0.22915	5.07075	1.56	4	5.3369	0.8175	196.668	136.744	3.9139	5.6083	1.34	6.4859	4.3626	18.1657	100.407	48.6953	193.274	2.0441	0.3755	0.2372
P06	150.633	2.9476	0.6065	0.11785	0.46725	0.2266	0.22605	0.2265	8.9279	2.14	6	0.2628	1.8069	200.725	120.309	4.8882	3.1958	1.66	1.1165	14.7126	18.5831	40.7642	32.3284	124.134	0.9937	0.4718	0.2259
P07	196.451	3.1133	0.5352	0.0629	0.5502	0.26215	0.23105	0.2642	8.1066	2.13	4	0.6609	2.5011	205.884	113.57	5.5402	1.7615	1.39	12.227	8.2822	9.5805	136.395	46.2419	139.269	1.4064	0.4604	0.2509
P08	198.99	3.1058	0.5967	0.0572	0.28595	0.13565	0.1519	0.1338	2.8983	2	4	0.459	1.2765	188.672	107.666	2.9182	2.9989	2.27	3.2712	25.335	13.7311	60.9374	36.5357	139.526	0.5211	0.3684	0.198
P09	218.389	2.2334	0.2951	0.0772	0.40045	0.2976	0.2575	0.29225	5.23385	2.71	7	4.3265	0.4772	180.871	124.907	4.7843	3.9775	1.12	9.2378	9.9793	11.1092	73.2696	35.0629	141.454	2.0882	0.3322	0.1407
P10	158.041	2.4657	0.4739	0.11265	0.42345	0.24085	0.234	0.244	2.8749	1.73	4	1.1456	0.9666	176.949	102.738	1.9954	4.2783	2.07	1.6281	7.5168	3.5944	54.5953	20.031	85.4912	0.3014	0.3645	0.1318
P11	137.452	1.2181	0.2885	0.11435	0.2041	0.1492	0.19895	0.14705	2.9023	1.9	5	4.1522	0.5998	177.713	83.3039	1.1154	2.5805	1.11	11.315	9.1225	16.3288	63.5151	34.3812	119.019	1.5616	0.2108	0.1765
P13	476.967	4.8077	0.4195	0.0938	0.2341	0.2697	0.2327	0.2348	2.87515	1.76	4	0.8788	1.338	180.896	101.666	2.3684	6.506	1.1	7.6247	59.9796	12.9813	128.135	65.6658	206.025	2.9956	0.3095	0.2801
P14	204.19	4.5953	0.4453	0.08195	0.24945	0.2442	0.2263	0.23775	2.99765	0.54	2	4.2926	8.6435	160.142	71.2009	0.5192	2.5823	1.07	22.8518	14.1332	21.2374	76.2024	30.745	124.51	2.013	0.2375	0.2458
P15	116.956	0.7426	0.3367	0.05285	0.4172	0.25345	0.2013	0.2542	2.94465	1.54	4	6.3942	1.1596	209.58	136.846	5.4605	3.3194	0.77	31.88	20.4852	27.1095	86.8815	25.0938	77.2355	1.9938	0.3609	0.2474
P16	159.495	3.7712	0.386	0.06095	0.1736	0.1293	0.13945	0.1287	3.74245	1.94	4	1.5791	0.6906	158.266	79.8802	1.1806	4.2093	1.43	4.3668	7.5063	15.4284	67.2802	41.9608	153.87	1.5763	0.2753	0.2048
P17	147.18	2.5674	0.4523	0.11675	0.23435	0.11145	0.1713	0.10645	4.5044	3.3	6	0.3411	0.3343	98.4003	54.275	0.8399	0.9453	1.45	13.7735	3.2051	8.4561	74.6789	31.447	129.624	1.0217	0.3353	0.2219
P18	249.037	4.7029	0.7034	0.02315	0.2776	0.2292	0.2556	0.22895	3.12465	1.89	5	1.0331	2.688	206.619	103.675	2.2091	3.0346	1.14	21.1545	8.9318	25.3531	141.191	54.927	217.717	3.2903	0.3999	0.3475
P19	177.772	1.9669	0.528	0.08045	0.5117	0.15885	0.1601	0.1632	4.9801	1.95	4	5.0094	1.068	182.775	84.7699	1.2895	2.6429	1.47	5.2176	15.3788	8.0282	88.8789	41.765	150.533	1.3882	0.5216	0.2474
P20	128.609	1.1281	0.3876	0.0622	0.4484	0.14205	0.1941	0.127	3.07565	2.33	5	1.2685	0.3382	183.288	80.888	1.0124	3.3753	0.95	22.3309	21.3411	25.9326	70.3469	33.8433	117.576	2.2056	0.5138	0.245
P21	201.304	2.7024	0.566	0.0588	0.43355	0.2574	0.20685	0.2531	7.357	1.98	4	0.5196	1.662	210.992	99.4597	1.2914	4.193	1.19	21.5101	15.8642	31.9593	131.734	47.8049	220.48	2.1537	0.525	0.3057
P22	161.717	3.257	0.578	0.0479	0.362	0.1883	0.20535	0.19035	6.0485	1.57	4	6.7107	1.0988	184.345	125.999	4.0895	4.1192	1.08	13.6635	0.2312	13.1329	127.965	45.7214	191.591	2.4108	0.4225	0.2783
P23	182.98	3.3909	0.6222	0.063	0.4247	0.20885	0.2002	0.2097	3.0077	1.69	4	0.3177	6.4143	205.426	132.264	4.3718	3.1746	0.82	31.709	6.2289	31.7932	143.693	52.1064	149.097	3.5958	0.4066	0.243
P25	127.983	1.6501	0.3703	0.0522	0.2326	0.1814	0.175	0.1822	4.7992	3.11	7	0.6494	0.778	174.82	87.2463	3.1574	1.6196	1	21.8283	13.3227	23.2317	95.0053	41.6659	147.412	2.1359	0.3067	0.2206
P26	113.598	1.5094	0.4703	0.1547	0.20275	0.12795	0.12745	0.1274	2.45975	3.19	6	0.4834	0.5763	162.066	93.1276	2.6915	1.9404	1.92	7.2207	7.9269	12.9021	35.9742	19.2077	76.182	0.4695	0.333	0.1972
P27	176.287	2.1195	0.753	0.06705	0.37235	0.1484	0.1493	0.13575	4.3738	2.42	4	0.848	1.1996	135.546	83.9537	2.2757	1.0834	1.4	17.2417	4.6423	23.897	80.1609	36.34	146.665	1.4014	0.5916	0.3143
P28	203.905	4.0233	0.4021	0.05535	0.19295	0.13655	0.15145	0.11055	3.57005	1.97	5	2.4741	0.4287	117.096	69.3462	1.4588	1.3514	2	4.7976	3.1232	5.8418	45.4254	25.2734	94.7882	0.5354	0.2821	0.1869
P29	200.926	3.762	0.57	0.0181	0.3658	0.22645	0.22345	0.233	3.2366	2.24	6	0.7104	1.2948	159.787	77.0894	1.208	2.3266	1.79	8.4071	11.7361	12.9906	63.9889	30.4502	104.073	0.7443	0.4384	0.1917
P30	112.328	1.5467	0.4482	0.1315	0.32075	0.16345	0.1709	0.1669	2.63555	2.21	5	0.4637	1.9827	179.131	101.728	1.3424	3.6952	1.52	14.6099	6.484	24.6128	68.0419	34.4054	118.555	1.3235	0.3693	0.2509
P31	100.528	1.8308	0.3499	0.03125	0.2317	0.0875	0.1467	0.0876	3.78475	2.65	6	0.6159	0.8061	87.0754	51.8949	1.2902	0.3326	1.47	3.7416	7.0757	5.1232	27.2454	14.6335	52.043	0.47	0.2711	0.1141
P32	203.735	4.6414	0.5342	0.0571	0.224	0.18265	0.20155	0.1866	3.3364	1.38	4	5.5661	1.4507	179.763	109.957	3.0259	6.0962	1.26	6.6206	27.5285	9.1977	82.7595	41.3631	143.907	1.8746	0.2646	0.2036
P33	137.588	4.2772	0.38	0.08945	0.28955	0.1835	0.2198	0.1889	5.3368	1.86	5	1.0717	1.2927	212.318	101.713	1.5182	3.4469	1.08	18.205	0.2055	7.1233	126.597	54.6458	200.207	2.1593	0.2456	0.2461
P34	208.686	1.7745	0.5288	0.06145	0.30295	0.16735	0.21675	0.1533	5.1304	2.52	6	4.0818	0.1191	197.601	99.9774	2.0567	1.9902	0.95	27.3697	1.8184	20.2576	139.051	49.7984	139.102	3.8659	0.4026	0.2796
P36	166.613	4.2958	0.5421	0.0754	0.22365	0.188	0.20975	0.1863	5.06375	3.89	9	0.4929	1.1614	184.033	89.0014	2.7187	2.5929	1.32	8.7849	5.8486	27.5963	65.1249	50.4776	194.201	2.4947	0.3692	0.2605
P37	218.267	2.5431	0.546	0.0647	0.2966	0.14555	0.15405	0.1433	2.7596	1.86	4	1.529	2.6963	192.474	126.043	2.7384	3.6141	1.15	22.8731	16.5289	31.3552	106.74	49.704	182.096	2.4532	0.4563	0.3333
P38	184.631	3.2859	0.4843	0.0816	0.30575	0.16415	0.1716	0.16385	3.0623	2.53	6	0.8365	0.651	160.086	80.733	1.796	1.9617	0.97	30.5427	12.4559	39.0207	146.919	47.7345	176.588	3.0277	0.3965	0.3063
P39	131.259	2.6504	0.4735	0.0757	0.2198	0.17105	0.1771	0.17035	4.5299	3.34	7	0.4882	0.491	167.993	94.5857	1.1382	6.1529	1.09	24.8044	22.1427	30.0324	113.772	50.2523	184.762	3.0632	0.3187	0.276
P40	272.679	2.8498	0.355	0.07375	0.4173	0.2932	0.3138	0.29155	3.2525	1.63	4	0.9625	2.6845	211.347	148.803	4.7794	4.6795	1.07	27.4018	2.055	25.4233	207.111	66.8659	213.108	2.8264	0.347	0.2977
P41	142.183	2.9188	0.4796	0.0521	0.30685	0.1531	0.21405	0.1401	3.68225	2.81	6	0.826	1.0741	193.875	142.705	2.9269	3.9492	1.07	30.0661	20.4011	33.0752	105.888	40.879	159.679	2.3848	0.3404	0.3019
P42	102.347	1.3001	0.4184	0.06	0.26195	0.1402	0.13205	0.13845	4.953	4.09	8	0.534	0.693	160.745	109.001	3.1949	2.1202	0.68	31.623	36.3748	31.174	109.904	44.0483	163.258	3.5793	0.2743	0.1991
P43	223.768	3.4377	0.7852	0.04025	0.3957	0.192	0.18395	0.18795	3.05355	3.88	9	0.4752	0.96	131.307	82.9109	2.2036	0.8392	1.41	11.966	3.3135	12.3664	75.4095	38.3474	132.017	1.3196	0.4873	0.2635
P45	187.619	2.0494	0.4605	0.03475	0.3131	0.1784	0.2148	0.1807	3.86745	2.02	4	1.4183	0.3398	195.571	128.808	4.2782	3.1838	2.36	5.3577	19.476	14.6017	51.085	25.6607	103.548	0.3188	0.3417	0.1659
P46	156.982	2.3274	0.4374	0.0853	0.2381	0.16645	0.2153	0.15345	6.0786	1.76	5	6.9887	0.7974	192.154	97.3198	2.6926	2.7976	0.83	33.1213	22.5852	32.8145	103.361	48.5446	172.724	5.2309	0.2135	0.3317
P48	246.976	3.0457	0.5338	0.01675	0.45935	0.24375	0.24325	0.249	3.11825	1.55	4	5.9869	0.6947	181.599	115.636	4.1487	2.8688	1.17	13.6261	25.002	16.9461	164.868	57.7904	224.88	1.8037	0.4576	0.2675
P49	183.496	2.8551	0.4818	0.06665	0.2444	0.17375	0.20465	0.1781	5.23815	3.35	6	0.8691	0.7628	169.177	96.6605	3.0177	2.9199	1.29	21.125	11.073	18.7685	132.159	43.7822	155.638	1.6406	0.2912	0.2662
P50	108.111	0.7563	0.2933	0.07705	0.22815	0.1081	0.1587	0.10245	5.00335	2.11	5	3.0913	0.417	180.029	84.9654	1.0593	4.3192	0.33	4.4482	10.8363	4.5499	38.3093	23.8981	62.6867	3.0632	0.151	0.1307
P51	176.452	3.4271	0.5719	0.0663	0.38805	0.183	0.29875	0.1734	2.933	2.63	5	0.4319	1.0004	192.64	118.289	3.5465	4.2531	1.24	23.4788	12.662	30.77	81.3817	40.2749	139.965	2.3795	0.4031	0.3093
P52	190.928	2.7582	0.5175	0.0667	0.3268	0.25495	0.2132	0.2578	4.1601	1.73	5	0.5184	3.7835	189.404	121.751	6.1476	2.938	1.28	4.5158	12.6935	13.1235	65.6283	40.471	146.469	1.7582	0.4007	0.2211
P53	211.358	1.7034	0.334	0.0321	0.24805	0.17645	0.18225	0.1788	2.8948	2.01	5	0.2764	1.1475	174.241	94.6837	3.2917	2.212	0.96	21.6254	15.0009	29.5379	102.72	41.1668	154.512	2.2126	0.3117	0.2133
P54	183.294	2.3321	0.525	0.0812	0.2415	0.20865	0.17055	0.1945	7.52045	2.34	4	2.8628	0.3914	108.471	52.2651	0.7736	0.9956	1.9	1.3816	17.8296	1.661	73.4731	33.8574	126.755	0.6246	0.3373	0.1916
P55	219.048	2.1541	0.478	0.0214	0.28385	0.1962	0.1597	0.1926	5.189	1.83	4	0.4072	2.7914	165.308	93.2927	2.2393	1.9419	1.48	5.4496	13.3585	6.2914	101.512	41.1248	168.556	1.0294	0.3333	0.2061
P56	142.78	3.6355	0.3302	0.0581	0.2565	0.19945	0.25785	0.2038	4.47355	3.53	8	0.7598	0.5698	171.056	111.518	4.8966	2.2066	0.95	25.8166	26.7643	39.6609	74.409	38.2855	132.34	2.6571	0.3118	0.1929
P57	153.277	1.1676	0.5073	0.1618	0.58935	0.20805	0.1452	0.1793	6.13155	1.93	4	4.1494	0.5378	200.897	114.926	4.2697	2.3559	0.72	28.2044	35.0005	22.5424	112.294	28.978	50.9102	3.0514	0.3159	0.2137
P59	171.829	4.364	0.6298	0.11345	0.4779	0.228	0.1953	0.22495	9.98035	2.01	5	1.2139	1.0209	201.558	131.611	4.8497	4.0853	1.13	26.3464	18.0861	25.4481	185.839	56.3407	252.23	2.4199	0.4986	0.3611
P60	168.341	4.7728	0.3422	0.02795	0.34085	0.18315	0.32685	0.1831	4.4756	2.73	7	0.9136	1.6897	190.236	139.801	4.5714	3.5711	0.85	26.9125	9.0072	28.7832	97.7553	49.5521	171.129	3.7072	0.2728	0.2187
P61	144.037	1.056	0.6296	0.0528	0.6993	0.20475	0.20105	0.2016	8.94055	1.63	4	6.6395	0.6596	185.321	88.9836	2.6906	2.8486	0.94	21.2989	22.4285	27.5069	125.799	43.6132	172.456	1.8265	0.5425	0.2798
P62	118.082	2.1559	0.2639	0.1685	0.4212	0.2077	0.19165	0.2099	3.70615	1.09	2	4.6206	4.4164	183.87	98.3937	1.8126	2.6142	1.14	22.3039	26.563	27.7441	137.76	42.1626	108.651	1.0695	0.3597	0.2171
P63	189.525	4.3155	0.5001	0.0642	0.26255	0.18545	0.247	0.1892	4.5703	1.93	4	1.1336	2.5462	189.296	146.665	3.3905	9.6587	0.96	40.1088	20.2994	37.9017	200.151	77.2553	257.522	4.5865	0.3522	0.3876

## Sheet: Age groups
Subject	Young (tm 45)
P2	1
P3	1
P4	0
P5	0
P6	1
p7	1
p8	1
p9	1
p10	1
p11	1
p13	0
p14	1
p15	1
p16	0
p17	0
p18	0
p19	1
p20	1
p21	1
p22	1
p23	1
p25	0
p26	1
p27	0
p28	0
p29	0
p30	1
p31	0
p32	0
p33	0
p34	0
p36	0
p37	0
p38	0
p39	0
p40	1
p41	1
p42	0
p43	0
p45	1
p46	0
p48	0
p49	0
p50	0
p51	1
p52	0
p53	0
p54	0
p55	0
p56	0
p57	1
p59	1
p60	1
p62	1
p63	0

## Sheet: PP info
Participant	Age	Age group (1 = young, 2 = middle aged, 3 = old)	Gender (1 = 1, 2 = 2)	Weight	Length	Sport hours	Sport	Activity	Old (>45)
P01	20	1	1	67	169	2	Squash	Active	0
P02	22	1	1	73	188	6	Volleybal	Active	0
P03	20	1	2	75	177	8	Wielrennen, fitness	Active	0
P04	55	2	1	73	168	1.5	Hart in Beweging	Inactive	1
P05	49	2	1	72	173	3	Bootcamp, wandelen	Active	1
P06	20	1	2	73	187	5	Zwemmen, hardlopen, fietsen	Active	0
P07	21	1	2	78	178	4.5	Korfbal, squash	Active	0
P08	26	1	1	78	175	4.5	Volleybal	Active	0
P09	21	1	1	62	169	3.5	Zwemmen	Active	0
P10	19	1	1	62	174	5.5	Volleybal, hardlopen	Active	0
P11	27	1	1	86	170	3.5	Ballet	Active	0
P13	65	3	1	64	172	3	Stijldansen, Wandelen	Active	1
P14	22	1	1	55	168	6	Wielrennen	Active	0
P15	22	1	1	70.5	171	6	Volleybal, zwemmen, hardlopen	Active	0
P16	54	2	2	75	180	1	Tennis	Active	1
P17	68	3	2	91.5	179	0	Stijldansen	Active	1
P18	68	3	1	51	170	3.5	Volksdansen, countrydansen, stijldansen	Active	1
P19	28	1	2	82	187	1	Hardlopen	Active	0
P20	28	1	1	63	174	4	Tennis, wielrennen	Active	0
P21	28	1	2	86	185	4.5	Voetbal	Active	0
P22	30	1	2	85	177	6.5	Voetbal, fitness	Active	0
P23	21	1	2	70	182	10	Tennis, fitness, squash	Active	0
P25	73	3	1	62	157	3	Zwemmen, yoga	Active	1
P26	41	2	2	88	190	2	Aikido	Active	0
P27	63	3	2	80	180	0	-	Inactive	1
P28	61	3	2	100	182	7.5	Fitness	Active	1
P29	60	3	1	64	160	1	Combifit	Active	1
P30	26	1	2	83	177	5	Volleybal	Active	0
P31	63	3	2	70	174	8	Wandelen, gymnastiek	Active	1
P32	66	3	1	52	157.5	3	Dansen	Active	1
P33	63	3	1	61	148	1.5	Bommen	Active	1
P34	58	3	1	68	175	0	-	Active	1
P36	74	3	1	72.5	170	2	Zwemmen, gymnastiek	Active	1
P37	68	3	2	82	178	4	Biljarten, dansen	Active	1
P38	61	3	1	76.2	168	1.5	Dansen	Active	1
P39	59	3	1	65	172	5.5	Yoga, fitness, zwemmen	Active	1
P40	31	1	1	72	178	3.5	Volleybal	Active	0
P41	37	2	2	71	181	3	Tennis, beachvolleybal	Active	0
P42	72	3	1	80	162	3.5	Dansen, zwemmen	Active	1
P43	73	3	1	88	164	2.5	Dansen	Active	1
P45	37	2	2	74	180	8 tot 10	Beachvolleybal, spinnen, fietsen	Active	0
P46	71	3	1	56	158	2	Dansen	Active	1
P48	57	3	1	65	167	4	Hardlopen, fietsen	Active	1
P49	68	3	2	78	180	5	Bommen, volleybal	Active	1
P50	66	3	2	83	172	1.5	Fietsen	Active	1
P51	37	2	1	65	167	-	-	Active	0
P52	51	2	1	82	167	2	Wandelen	Active	1
P53	47	2	1	90	172	3	Zwemmen, fitness, wandelen	Active	1
P54	48	2	2	100	187	-	-	Active	1
P55	58	3	1	73	167	-	-	Inactive	1
P56	57	3	1	62	160	-	-	Active	1
P57	41	2	2	98	189	-	-	Active	0
P59	30	1	2	83	183	6	Turnen, fitness, hardlopen	Active	0
P60	27	1	1	50	161	3.5	Hardlopen, wielrennen, schaatsen	Active	0
P61	50	2	2	83	171	-	Fietsen	Active	1		N old	31	men	11	women	20
P62	40	2	2	92	175	-	-	Active	0		N young	26	men	14	women	12
P63	53	2	2	96	188	6	Fietsen, spinning, body pump, wandelen	Active	1
3 groups					3 groepen					2 groepen
N group 1		20			average age group 1		#REF!	#REF!		average age group 1		27.7692	7.15155
N group 2		14			average age group 2		45.7143	6.66135		average age group 2		61.2581	7.92451
N group 3		23			average age group 3		64.8696	5.48804
N mannen 1		9
N vrouwen 1		11
N mannen 2		9
N vrouwen 2		5
N mannen 3		7
N vrouwen 3		16
